# Supplementary material for: Improvement of Sexual Function and Sleep Quality in Patients with Atopic Dermatitis Treated with Dupilumab: A Single-Centre Prospective Observational Study
Source: Int J Environ Res Public Health. 2023 Jan 20;20(3):1918. doi: 10.3390/ijerph20031918 (PMC9914896; doi:10.3390/ijerph20031918)
Supplement: Supplementary file 1 [file ijerph-20-01918-s001.zip]

Archive with 1 entries (1 files):
- ijerph-2107236-supplementary.pdf
